# Supplementary material for: Hybridization, cryptic diversity, and invasiveness in introduced variable-leaf watermilfoil
Source: Evol Appl. 2012 May 10;5(8):892–900. doi: 10.1111/j.1752-4571.2012.00267.x (PMC3552406; doi:10.1111/j.1752-4571.2012.00267.x)
Supplement: Supplementary file 1 [file eva0005-0892-SD1.xlsx]

## Sheet: Sheet1
Sample	Allele 1	Allele 2	Allele 3	Allele 4	Allele 5	Allele 6	Allele 7	Allele 8	Allele 9	Allele 10	Allele 11	Allele 12	Allele 13	Allele 14	Allele 15	Allele 16	Allele 17	Allele 18	Allele 19	Allele 20	Allele 21	Allele 22	Allele 23	Allele 24	Allele 25	Allele 26	Allele 27	Allele 28	Allele 29	Allele 30	Allele 31	Allele 32	Allele 33	Allele 34	Allele 35	Allele 36	Allele 37	Allele 38	Allele 39	Allele 40	Allele 41	Allele 42	Allele 43	Allele 44	Allele 45	Allele 46	Allele 47	Allele 48	Allele 49
CT2.25-11	0	0	1	0	0	0	1	0	1	1	1	0	0	1	0	1	0	0	0	1	0	0	0	0	0	1	0	0	0	0	0	1	1	1	0	0	1	0	0	0	1	0	0	0	0	1	0	1	1
CT2.25-11-1	0	0	1	0	0	0	1	0	1	1	1	0	0	1	1	1	0	0	0	0	0	0	1	0	0	1	0	0	0	0	0	1	1	1	0	0	1	0	0	0	1	0	0	0	0	1	0	1	1
CT2.25-12	0	0	1	0	0	0	1	0	1	1	1	0	0	1	0	1	0	0	0	0	1	0	1	0	0	1	0	0	0	0	0	1	1	1	1	0	1	0	0	0	1	0	0	0	0	1	0	1	1
CT2.25-13	0	0	1	0	0	0	1	0	1	1	1	0	0	1	1	1	0	0	0	0	0	0	1	0	0	1	0	0	0	0	0	1	1	1	0	0	1	0	0	0	1	0	0	0	0	1	0	1	1
CT2.25-14	0	0	1	0	0	0	1	1	1	1	1	0	0	1	0	1	0	0	0	0	1	0	1	0	0	1	0	1	0	0	1	1	1	1	0	0	1	0	0	0	1	0	0	0	0	1	0	1	1
CT2.25-15	0	0	1	0	0	0	1	0	1	1	1	0	0	1	0	1	1	0	0	0	0	0	1	0	0	1	0	0	0	0	1	1	1	1	1	0	1	0	0	0	1	0	0	0	0	1	0	1	1
CT2.25-16	0	1	0	1	0	0	1	1	1	0	0	1	0	0	1	1	1	0	0	1	0	0	1	0	1	0	0	1	0	0	0	1	0	1	0	1	1	1	0	0	1	0	1	0	0	1	1	0	0
CT2.25-17	0	0	0	0	0	0	0	0	1	0	0	0	0	0	0	1	1	0	0	1	0	0	1	1	1	0	0	0	1	0	1	1	0	1	0	1	1	1	0	0	1	0	1	0	0	1	1	0	0
CT2.25-18	0	0	0	0	0	0	0	0	1	0	0	0	0	0	0	1	1	0	0	1	0	0	1	0	1	0	0	1	0	0	1	0	0	1	0	1	1	1	0	0	1	0	1	0	0	0	1	0	0
CT2.25-19	0	1	0	0	0	0	1	1	1	0	0	0	1	0	1	1	1	0	1	1	1	0	1	1	1	0	0	0	1	0	1	1	0	1	0	1	1	1	0	1	1	0	1	0	0	1	1	0	0
CT2.25-19-1	0	0	0	0	0	0	1	1	1	0	0	0	0	0	0	1	1	0	0	1	0	0	1	1	1	0	0	1	0	0	1	1	0	1	0	1	1	1	0	1	1	0	1	0	0	1	1	0	0
CT2.25-20	0	1	0	0	0	0	1	1	1	0	0	0	0	0	0	1	1	0	0	1	1	0	1	1	1	0	0	0	1	0	0	1	0	1	0	1	1	1	0	1	1	0	1	0	0	1	1	0	0
CT2.26-027	0	1	0	0	0	0	0	0	1	0	0	0	0	0	0	1	1	0	0	1	0	0	1	0	1	0	0	0	0	0	1	1	0	1	0	1	1	1	0	0	1	0	1	0	0	0	1	0	0
CT2.26-028	0	1	0	0	0	0	0	0	1	0	0	0	0	0	0	1	0	0	0	1	0	0	1	0	1	0	0	0	1	0	1	0	0	1	0	1	1	1	0	0	1	0	1	0	0	0	1	0	0
CT2.26-029	0	1	0	0	0	0	0	0	1	0	0	0	0	0	0	1	1	0	0	1	0	0	1	0	1	0	0	0	1	0	0	1	0	1	0	1	1	1	0	0	1	0	1	0	0	0	1	0	0
CT2.26-030	0	0	0	0	0	0	0	0	1	0	0	0	0	0	0	1	0	0	0	1	0	0	1	0	1	0	0	0	1	0	1	0	0	1	0	1	1	1	0	0	1	0	1	0	0	0	1	0	0
CT2.26-21	0	1	0	0	0	0	1	0	1	0	0	0	0	0	1	1	1	0	1	1	1	0	1	0	1	0	0	0	1	0	0	1	0	1	0	1	1	1	0	1	1	0	1	0	0	1	1	0	0
CT2.26-22	1	1	0	0	0	0	1	0	1	0	0	1	0	1	0	1	1	0	1	1	0	0	1	1	1	0	0	0	1	0	0	1	0	1	0	1	1	1	0	1	1	0	1	0	0	1	1	0	0
CT2.26-23	0	1	0	0	1	0	1	0	1	1	0	0	0	0	0	1	1	0	0	1	0	0	1	1	1	0	0	0	1	0	1	1	0	1	0	1	1	1	0	0	1	0	1	1	0	1	1	0	0
CT2.26-23-1	0	1	0	0	1	0	1	0	1	0	0	0	0	0	0	1	1	0	0	1	0	0	1	1	1	0	0	0	1	0	1	1	0	1	0	1	1	1	0	1	1	0	1	0	0	1	1	0	0
CT2.26-24	0	1	0	0	0	0	1	0	1	0	0	0	0	0	1	1	1	0	0	1	0	0	1	1	1	0	0	0	1	0	1	1	0	1	0	1	1	1	0	1	1	0	1	0	0	1	1	0	0
CT2.26-24-1	0	1	0	0	0	0	1	0	1	0	0	0	0	0	1	1	1	0	1	1	0	0	1	0	1	0	0	0	1	0	1	1	0	1	0	1	1	1	0	1	1	0	1	0	0	1	1	0	0
CT2.26-25	0	0	0	0	0	0	0	0	1	1	0	0	0	0	0	1	1	0	0	1	0	0	1	0	1	0	0	0	1	0	1	1	0	1	0	1	1	1	0	0	1	0	1	0	0	0	1	0	0
CT2.26-25-1	0	1	0	0	1	0	0	0	1	1	0	0	0	0	1	1	1	0	1	1	0	0	1	1	1	0	0	0	1	0	1	1	0	1	0	1	1	1	0	1	1	0	1	1	0	1	1	0	0
CT2.44-06	0	1	0	0	0	0	0	0	1	0	0	0	0	0	1	1	1	0	0	1	0	0	1	0	1	0	0	0	1	0	0	1	0	1	0	1	1	1	0	0	1	0	1	0	0	1	1	0	0
CT2.44-07	0	0	0	0	0	0	1	0	1	1	0	0	0	0	0	1	1	0	0	1	0	0	1	1	1	0	0	0	1	0	0	1	0	1	0	1	1	1	0	1	1	0	1	0	0	1	1	0	0
CT2.44-07-1	0	1	0	0	0	0	0	0	1	0	0	0	0	0	0	1	1	0	0	1	0	0	1	0	1	0	0	0	1	0	0	1	0	1	0	1	1	1	0	0	1	0	1	0	0	1	1	0	0
CT2.44-08	0	1	0	0	0	0	1	0	1	1	0	0	0	0	1	1	1	0	0	1	0	0	1	1	1	0	0	0	1	0	1	1	0	1	0	1	1	1	0	0	1	0	1	0	0	1	1	0	0
CT2.44-08-1	0	1	0	0	0	0	0	0	1	0	0	0	0	0	0	1	1	0	0	1	0	0	1	1	1	0	0	0	1	0	1	1	0	1	0	1	1	1	0	0	1	0	1	0	0	1	1	0	0
CT2.47-11	0	0	1	0	0	0	1	1	1	1	1	0	0	1	0	1	0	0	0	0	1	0	1	0	0	1	0	0	0	0	0	1	1	1	0	0	1	0	0	0	1	0	0	0	0	1	0	0	1
CT2.47-12	0	0	1	0	0	0	1	1	1	1	1	0	0	1	0	1	0	0	0	1	0	0	1	0	0	1	0	1	0	0	1	1	1	1	0	0	1	0	0	0	1	0	0	0	0	1	0	1	1
CT2.47-12-1	0	0	1	0	0	0	1	1	1	1	1	0	0	1	0	1	0	0	0	1	1	0	1	0	0	1	0	0	0	0	1	1	1	1	0	0	1	0	0	0	1	0	0	0	0	1	0	1	1
CT2.48-11	0	0	0	0	1	0	1	0	1	1	1	1	0	1	0	1	1	0	0	1	0	0	1	1	1	0	0	1	0	0	0	1	0	1	0	1	1	1	0	1	1	0	1	0	0	1	1	0	0
CT2.48-12	0	1	0	0	0	0	1	1	1	0	0	0	1	1	0	1	1	0	0	1	1	0	1	1	1	0	0	0	1	0	0	1	0	1	0	1	1	1	0	1	1	0	1	0	0	1	1	0	0
CT2.48-15	0	1	0	0	1	0	1	0	1	0	1	0	0	1	1	1	1	0	0	1	0	0	1	1	1	0	0	1	0	0	0	1	0	1	0	1	1	1	0	1	1	0	1	0	0	1	1	0	0
CT2.50-011	0	0	1	0	0	0	1	0	1	1	0	0	0	1	0	1	0	0	0	0	1	0	1	0	0	1	0	0	0	1	0	1	1	1	0	0	1	0	0	1	1	0	0	0	0	1	1	1	1
CT2.50-012	0	0	1	0	0	0	1	0	1	0	0	0	0	1	0	1	0	0	0	0	1	0	1	0	0	1	0	0	0	1	0	1	1	1	0	0	1	0	0	1	1	0	0	0	0	1	1	1	1
CT2.50-015	0	0	1	0	0	0	1	0	1	0	0	0	0	1	0	1	0	0	0	0	1	0	1	0	0	1	0	0	0	1	0	1	1	1	0	0	1	0	0	1	1	0	0	0	0	1	1	1	1
CT2.51-021	0	1	1	0	0	0	1	0	1	0	0	0	0	0	0	1	0	0	0	0	1	0	1	0	0	1	0	1	0	1	0	1	1	1	0	1	1	0	0	1	0	0	0	0	1	1	1	1	1
CT2.51-022	0	1	1	0	0	0	1	0	1	1	1	0	0	0	0	1	0	0	0	0	1	0	1	0	0	1	0	1	0	1	0	1	1	1	0	1	1	0	0	1	0	1	0	0	1	1	1	1	1
CT2.51-023	0	1	1	0	0	0	1	0	1	0	0	0	0	0	0	1	0	0	0	0	1	0	1	0	0	1	0	1	0	1	0	1	1	1	0	1	1	0	0	1	0	0	0	0	1	1	1	1	1
CT2.51-025	0	1	1	0	0	0	1	0	1	0	0	0	0	0	0	1	0	0	0	0	1	0	1	0	0	1	0	1	0	1	0	1	1	1	0	1	1	0	0	1	0	0	0	0	1	1	1	1	1
CT2.5-11	0	1	0	0	0	0	1	1	1	0	1	0	1	0	0	1	1	0	0	1	0	0	1	1	1	0	0	0	0	1	0	1	0	1	0	1	1	1	0	1	1	0	1	0	0	1	1	0	0
CT2.51-11	1	0	1	0	0	0	1	0	1	1	1	0	0	1	0	1	0	0	0	1	1	0	1	0	0	1	0	0	0	1	0	1	1	1	0	0	1	0	0	1	1	0	0	0	0	1	1	1	1
CT2.51-11-1	1	0	0	0	0	0	1	0	1	0	1	0	0	1	0	1	0	0	0	0	1	0	1	0	0	1	0	0	0	1	0	1	1	1	0	0	1	0	0	1	1	0	0	0	0	1	1	1	1
CT2.51-11-2	1	0	1	0	0	0	1	0	1	1	1	0	0	1	0	1	0	0	0	0	1	0	1	0	0	1	0	0	0	1	0	1	1	1	0	0	1	0	0	1	1	0	0	0	0	1	1	1	1
CT2.51-11-3	1	0	1	0	0	0	1	0	1	1	1	0	0	1	0	1	0	0	0	0	1	0	1	0	0	1	0	0	0	1	0	1	1	1	0	0	1	0	0	1	1	0	0	0	0	1	1	1	1
CT2.51-12	0	0	1	0	0	0	1	0	1	0	1	0	0	1	0	1	0	0	0	0	1	0	1	0	0	1	0	0	0	1	0	1	1	1	0	0	1	0	0	1	1	0	0	0	0	1	1	1	1
CT2.51-12-1	1	0	1	0	0	0	1	0	1	0	1	0	0	1	0	1	0	0	0	0	1	0	1	0	0	1	0	0	0	1	0	1	1	1	0	0	1	0	0	1	1	0	0	0	0	1	1	1	1
CT2.51-13	0	0	1	0	0	0	1	0	1	1	1	0	0	1	0	1	0	0	0	0	1	0	1	0	0	1	0	0	0	1	0	1	1	1	0	0	1	0	0	1	1	0	0	0	0	1	1	1	1
CT2.51-13-1	1	0	1	0	0	0	1	0	1	0	1	0	0	0	0	1	0	0	0	0	1	0	1	0	0	1	0	0	0	1	0	1	1	1	0	0	1	0	0	1	1	0	0	0	0	1	1	1	0
CT2.51-14	1	0	1	0	0	0	1	0	1	1	1	0	0	1	0	1	0	0	0	0	1	0	1	0	0	1	0	0	0	1	0	1	1	1	0	0	1	0	0	1	1	0	0	0	0	1	1	1	1
CT2.51-14-1	1	0	1	0	0	0	1	0	1	0	1	0	0	1	0	1	0	0	0	0	1	0	1	0	0	1	0	0	0	1	0	1	1	1	0	0	1	0	0	1	1	0	0	0	0	1	1	1	1
CT2.51-15	0	0	1	0	0	0	1	0	1	1	1	0	0	1	0	1	0	0	0	0	1	0	1	0	0	1	0	0	0	1	0	1	1	1	0	0	1	0	0	1	1	0	0	0	0	1	1	1	1
CT2.51-15-1	1	0	1	0	0	0	1	0	1	0	1	0	0	1	0	1	0	0	0	0	1	0	1	0	0	1	0	0	0	1	0	1	1	1	0	0	1	0	0	1	1	0	0	0	0	1	1	1	1
CT2.51-16	0	1	1	0	0	0	1	0	1	1	1	0	0	0	0	1	0	0	0	0	1	0	1	0	0	1	1	1	0	1	0	1	1	1	0	1	1	0	0	1	0	0	0	0	1	1	1	1	0
CT2.51-16-1	0	0	1	0	0	0	1	0	1	1	1	0	0	0	0	1	0	0	0	0	1	0	1	0	0	1	0	1	0	1	0	1	1	1	0	1	1	0	0	1	0	0	0	0	1	1	1	1	1
CT2.51-17	0	1	1	0	0	0	1	0	1	1	1	0	0	1	0	1	0	0	1	0	1	0	1	0	0	1	0	1	0	1	0	1	1	1	0	1	1	0	0	1	1	0	0	0	1	1	1	1	1
CT2.51-17-1	0	1	1	0	0	0	1	0	1	1	1	0	0	0	0	1	0	0	0	0	1	0	0	0	0	1	0	1	0	1	0	1	1	1	0	1	1	0	0	1	0	0	0	0	1	1	1	1	1
CT2.51-18	0	1	1	0	0	0	1	0	1	1	1	0	0	0	0	1	0	0	0	0	1	0	1	0	0	1	0	1	0	1	0	1	1	1	0	1	1	0	0	1	0	0	0	0	1	1	1	1	1
CT2.51-19	0	1	1	0	0	0	1	0	1	1	1	0	0	1	0	1	0	0	0	0	1	0	1	0	0	1	0	1	0	1	0	1	1	1	0	1	1	0	0	1	1	0	0	0	1	1	1	1	1
CT2.51-19-1	0	1	1	0	0	0	1	0	1	1	1	0	0	0	0	1	0	0	0	0	1	0	1	0	0	1	0	1	0	1	0	1	1	1	0	1	1	0	0	1	0	0	0	0	1	1	1	1	1
CT2.5-12	0	0	0	0	1	0	1	0	1	1	1	0	0	0	0	1	1	0	0	1	0	0	1	1	1	0	0	1	0	0	0	1	0	1	0	1	1	1	0	0	1	0	1	0	0	1	1	0	0
CT2.5-13	0	1	0	0	0	0	1	1	1	0	0	0	1	0	0	1	1	0	0	1	1	0	1	1	1	0	0	0	1	0	0	1	0	1	0	1	1	1	0	1	1	0	1	0	0	1	1	0	1
CT2.5-13-1	0	1	0	0	0	0	1	1	1	0	0	0	0	1	0	1	1	0	0	1	0	0	1	1	1	0	0	1	0	0	0	1	0	1	0	1	1	1	0	1	1	0	1	0	0	1	1	0	0
CT2.5-14	0	1	0	0	1	0	1	0	1	0	0	0	0	0	1	1	1	0	1	1	1	0	1	1	1	0	0	1	0	0	0	1	0	1	0	1	1	1	0	1	1	0	1	0	0	1	1	0	0
CT2.5-15	0	0	0	0	0	0	1	1	1	0	0	0	0	0	0	1	1	0	0	1	1	0	1	1	1	0	0	0	1	0	0	1	0	1	0	1	1	1	0	1	1	0	1	0	0	1	1	0	0
CT2.54-026	0	1	0	0	0	0	0	0	1	0	0	0	0	0	0	1	1	0	0	1	0	0	1	0	1	0	0	0	1	0	0	0	0	1	0	1	1	1	0	0	1	0	1	0	0	0	1	0	0
CT2.54-027	0	0	0	0	0	0	0	0	1	0	0	0	0	0	0	1	1	0	0	1	0	0	1	1	1	0	0	0	1	0	0	1	0	1	0	1	1	1	0	0	1	0	1	0	0	1	1	0	0
CT2.54-029	0	1	0	0	0	0	1	0	1	1	0	0	0	0	0	1	1	0	0	1	0	0	1	1	1	0	0	0	1	0	0	1	0	1	0	1	1	1	0	1	1	0	1	0	0	1	1	0	0
CT2.54-030	0	1	0	0	0	0	0	0	1	0	0	0	0	1	0	1	1	0	0	1	0	0	1	1	1	0	0	0	1	0	0	1	0	1	0	1	1	1	0	0	1	0	1	0	0	1	1	0	0
CT2.54-11	1	1	1	0	0	0	1	1	1	1	1	0	0	1	0	1	1	0	0	0	1	0	1	0	0	1	0	0	0	0	1	1	1	1	1	0	1	0	0	1	0	0	0	0	0	0	1	1	0
CT2.54-11-1	1	1	0	0	0	0	0	1	1	1	1	0	0	0	0	1	0	0	0	0	1	0	0	0	0	1	0	0	0	0	0	1	1	1	1	0	1	0	0	1	0	0	0	0	0	0	1	1	0
CT2.54-11-2	1	1	0	0	0	0	0	1	1	1	1	0	0	0	0	1	0	0	0	0	1	0	1	0	0	1	0	0	0	0	0	0	1	1	1	0	1	0	0	1	0	0	0	0	0	0	1	1	0
CT2.54-12	1	1	0	0	0	0	0	1	1	1	1	0	0	0	0	1	0	0	0	0	1	0	1	0	0	1	0	0	0	0	0	0	1	1	1	0	1	0	0	1	0	0	0	0	0	0	1	1	0
CT2.54-12-1	1	1	1	0	0	0	0	1	1	1	1	0	0	1	0	1	0	0	0	0	1	0	1	0	0	1	0	0	0	0	0	1	1	1	1	0	1	0	0	1	0	0	0	0	0	0	1	1	0
CT2.54-13	1	1	1	0	0	0	1	1	1	1	1	0	0	1	0	1	0	0	0	0	1	0	1	0	0	1	0	0	0	0	0	1	1	1	1	0	1	0	0	1	1	0	0	0	0	0	1	1	0
CT2.54-13-1	1	1	0	0	0	0	0	1	1	1	1	0	0	1	0	1	0	0	0	0	1	0	1	0	0	1	0	0	0	0	0	1	1	1	1	0	1	0	0	1	0	0	0	0	0	0	1	1	0
CT2.54-14	0	1	1	0	0	0	0	1	1	1	1	0	0	1	0	1	0	0	0	0	1	0	1	0	0	1	0	1	0	0	0	1	1	1	1	0	1	0	0	1	1	1	0	0	0	0	1	1	0
CT2.54-14-1	1	1	1	0	0	0	0	1	1	1	1	0	0	1	0	1	0	0	0	0	1	0	1	0	0	1	0	0	0	0	0	1	1	1	1	0	1	0	0	1	0	1	0	0	0	0	1	1	0
CT2.54-15	1	1	1	0	0	0	1	1	1	1	1	0	0	1	1	1	1	0	0	0	1	0	1	0	0	1	0	0	0	0	1	1	1	1	1	0	1	0	0	1	0	0	0	1	0	0	1	1	0
CT2.54-16	0	0	1	0	0	0	1	0	1	0	1	0	0	1	0	1	0	0	0	0	1	0	1	0	0	1	0	0	0	1	0	1	1	1	0	0	1	0	0	1	1	0	0	0	0	1	1	1	1
CT2.54-16-1	1	1	1	0	0	0	1	0	1	0	1	0	0	1	0	1	0	0	0	0	1	0	1	0	0	1	0	0	0	1	1	1	1	1	0	0	1	0	0	1	1	0	0	0	0	1	1	1	1
CT2.54-17	1	0	1	0	0	0	1	0	1	1	1	0	0	1	0	1	0	0	0	0	1	0	1	0	0	1	0	0	0	1	1	1	1	1	0	0	1	0	0	1	1	0	0	0	0	1	1	1	1
CT2.54-17-1	1	0	1	0	0	0	1	0	1	1	1	0	0	1	0	1	0	0	0	0	1	0	1	0	0	1	0	0	0	1	1	1	1	1	0	0	1	0	0	1	1	0	0	0	0	1	1	1	1
CT2.54-18	1	0	1	0	0	0	1	0	1	1	1	0	0	1	0	1	0	0	0	0	1	0	1	0	0	1	0	0	0	1	1	1	1	1	0	0	1	0	0	1	1	0	0	0	0	1	1	1	1
CT2.54-18-1	1	0	1	0	0	0	1	0	1	0	1	0	0	1	0	1	0	0	0	0	1	0	1	0	0	1	0	0	0	1	0	1	1	1	0	0	1	0	0	1	1	0	0	0	0	1	1	1	1
CT2.54-19	1	1	1	0	0	0	1	0	1	0	1	0	0	1	1	1	0	0	0	1	1	0	1	0	0	1	0	0	0	1	0	1	1	1	0	0	1	0	0	1	1	0	0	0	0	1	1	1	1
CT2.54-19-1	1	0	1	0	0	0	1	0	1	0	1	0	0	1	1	1	0	0	0	0	1	0	0	0	0	1	0	0	0	1	0	1	1	1	0	0	1	0	0	1	1	0	0	0	0	1	1	1	1
CT2.54-20	1	1	1	0	0	0	1	1	1	1	1	0	0	1	0	1	0	0	0	0	1	0	1	0	0	1	0	0	0	1	0	1	1	1	0	0	1	0	0	1	1	0	0	0	0	1	1	1	1
CT2.54-21	0	1	0	0	0	0	0	0	1	1	0	0	0	0	1	1	1	0	0	1	0	0	1	1	1	0	0	0	1	0	0	1	0	1	0	1	1	1	0	0	1	0	1	0	0	1	1	0	0
CT2.54-21-1	0	1	0	0	0	0	1	0	1	0	0	0	0	0	1	1	1	0	0	1	0	0	1	1	1	0	0	0	1	0	0	1	0	1	0	1	1	1	0	0	1	0	1	0	0	1	1	0	0
CT2.54-22	0	1	0	0	0	0	0	0	1	0	0	0	0	1	1	1	1	0	1	1	0	0	1	1	1	0	0	0	1	0	0	1	0	1	0	1	1	1	0	1	1	0	1	0	0	1	1	0	0
CT2.54-23	0	1	0	0	0	0	0	0	1	1	0	0	0	0	0	1	1	0	0	1	0	0	1	1	1	0	0	0	1	0	0	1	0	1	0	1	1	1	0	0	1	0	1	0	0	1	1	0	0
CT2.54-23-1	0	1	0	0	0	0	0	0	1	0	0	0	0	0	0	1	1	0	0	1	0	0	1	0	1	0	0	0	1	0	0	1	0	1	0	1	1	1	0	0	1	0	1	0	0	1	1	0	0
CT2.54-24	0	0	0	0	1	0	0	1	1	0	0	0	0	0	0	1	1	0	0	1	0	0	1	0	1	0	0	1	1	0	0	0	0	1	0	1	1	1	0	0	1	0	1	0	1	0	1	0	0
CT2.54-24-1	0	0	0	0	0	0	0	0	1	0	0	0	0	0	0	1	1	0	0	1	0	0	1	0	1	0	0	0	1	0	0	1	0	1	0	1	1	1	0	0	1	1	1	0	0	0	1	0	0
CT2.54-25	0	0	0	0	0	0	0	0	1	0	0	0	0	0	0	1	0	0	0	1	0	0	1	0	1	0	0	0	1	0	0	0	0	1	0	1	1	1	0	0	1	0	1	0	0	0	1	0	0
CT2.54-25-1	0	1	0	0	0	0	0	0	1	0	0	0	0	0	0	1	1	0	1	1	0	0	1	0	1	0	0	0	1	0	0	1	0	1	0	1	1	1	0	0	1	0	1	0	0	1	1	0	0
CT2.55-06	0	1	1	0	0	0	1	0	1	1	1	1	0	1	0	1	0	0	0	0	1	0	1	0	0	1	0	1	0	1	0	1	1	1	0	1	1	0	0	1	1	0	0	0	1	1	1	1	1
CT2.55-07	0	0	1	0	1	0	1	0	1	1	1	1	0	1	0	1	1	1	1	0	1	0	1	0	0	1	1	1	0	1	0	1	1	1	0	1	1	0	0	1	0	1	0	0	1	1	1	1	0
CT2.57-06	0	0	1	0	0	0	1	0	1	1	1	0	0	1	0	1	0	0	0	1	0	0	1	0	0	1	0	0	0	0	0	1	1	1	0	0	1	0	0	1	1	0	0	0	0	1	0	1	1
CT2.57-07	0	0	1	0	0	0	1	0	1	1	1	0	1	1	0	1	0	0	0	0	0	0	1	0	0	1	0	1	0	0	0	1	1	1	0	0	1	0	0	0	1	0	0	0	0	1	0	1	1
CT2.57-08	0	1	1	0	0	0	1	0	1	1	1	0	0	1	0	1	0	0	1	0	1	0	1	0	0	1	0	1	0	1	0	1	1	1	0	1	1	0	0	1	1	0	0	0	1	1	1	1	0
CT2.57-09	0	1	1	0	0	0	1	0	1	1	1	0	0	1	1	1	0	0	1	0	1	0	1	0	0	1	0	1	0	1	0	1	1	1	0	1	1	0	0	1	1	0	0	0	1	1	1	1	1
CT2.6-16	1	0	1	1	0	0	1	1	1	0	1	1	1	1	1	1	1	1	0	0	1	1	1	0	0	1	0	0	0	1	1	1	1	1	0	0	1	0	0	1	1	0	0	0	0	1	1	1	1
CT2.6-16-1	1	0	1	1	0	0	1	0	1	0	1	1	1	1	1	1	1	1	0	0	1	1	1	0	0	1	0	0	0	1	1	1	1	1	0	0	1	0	0	1	1	0	0	0	0	1	1	1	1
CT2.6-16-2	1	0	1	1	0	0	1	0	1	0	1	1	1	1	1	1	1	1	0	0	1	1	1	0	0	1	0	0	0	1	1	1	1	1	0	0	1	0	0	1	1	0	0	0	0	1	1	1	1
CT2.6-17	0	0	1	0	0	0	1	0	1	1	1	0	1	1	1	1	0	0	1	1	1	1	1	0	0	1	0	0	0	1	1	1	1	1	0	0	1	0	0	1	1	0	0	0	0	1	1	1	1
CT2.6-17-1	1	0	1	0	0	0	1	0	1	1	1	0	0	1	1	1	0	0	0	0	1	1	1	0	0	1	0	0	0	1	1	1	1	1	0	0	1	0	0	1	1	0	0	0	0	1	1	1	1
CT2.6-18	0	0	1	1	0	0	1	1	1	1	1	0	0	1	1	1	0	1	0	1	1	1	1	0	0	1	0	1	0	1	1	1	1	1	0	0	1	0	0	1	1	0	1	0	0	1	1	1	1
CT2.6-18-1	1	0	1	0	0	0	1	0	1	1	1	0	0	1	1	1	0	0	0	0	1	1	1	0	0	1	0	0	0	1	1	1	1	1	0	0	1	0	0	1	1	0	0	0	0	1	1	1	1
CT2.6-19	1	0	1	0	0	0	1	1	1	1	1	0	0	1	1	1	1	0	1	1	1	1	1	0	0	1	0	0	0	1	1	1	1	1	0	0	1	0	0	1	1	0	0	0	0	1	1	1	1
CT2.6-19-1	1	0	1	0	0	0	1	0	1	0	1	0	0	1	1	1	0	0	1	0	1	1	1	0	0	1	0	0	0	1	1	1	1	1	0	0	1	0	0	1	1	0	0	0	0	1	1	1	1
CT2.6-20	0	1	1	1	0	0	1	0	1	0	1	1	1	1	0	1	1	1	0	0	1	1	1	0	0	1	0	0	0	1	1	1	1	1	0	0	1	0	0	1	1	0	1	0	0	1	1	1	1
CT2.6-20-1	1	1	1	1	0	0	1	0	1	0	1	1	1	1	0	1	1	1	0	0	1	1	1	0	0	1	0	0	0	1	1	1	1	1	0	0	1	0	0	1	1	0	0	0	0	1	1	1	1
ME002-026	0	0	0	0	0	0	1	0	1	1	0	0	0	0	0	1	0	0	0	0	0	0	1	0	0	1	0	0	0	0	0	0	1	1	0	0	1	0	0	0	1	0	0	0	0	1	0	1	1
ME002-029	0	0	0	0	0	0	1	0	1	1	1	0	0	1	0	1	0	0	0	0	0	0	1	0	0	1	0	0	0	0	0	1	1	1	0	0	1	0	0	0	1	0	0	0	0	1	0	1	1
ME002-030	0	0	1	0	0	0	1	0	1	0	0	0	0	1	0	1	0	0	0	0	0	0	1	0	0	1	0	0	0	0	0	1	1	1	0	0	1	0	0	0	1	0	0	0	0	1	0	1	1
ME005-013	0	0	1	0	0	0	1	0	1	0	0	0	0	1	0	1	0	0	0	0	0	0	1	0	0	1	0	0	0	0	0	1	1	1	0	0	1	0	0	0	1	0	0	0	0	1	0	1	1
ME005-015	0	0	1	0	0	0	1	0	1	1	0	0	0	1	1	1	0	0	0	0	0	0	1	0	0	1	0	0	0	0	0	1	1	1	0	0	1	0	0	0	1	0	0	0	0	1	0	1	1
ME005-016	0	0	1	0	0	0	1	0	1	1	1	0	0	1	0	1	0	0	0	0	0	0	1	0	0	1	0	0	0	0	0	1	1	1	0	0	1	0	0	0	1	0	0	0	0	1	0	1	1
ME005-017	0	0	1	0	0	0	1	0	1	1	0	0	0	1	1	1	0	0	0	1	0	0	1	0	0	1	0	0	0	0	0	1	1	1	0	0	1	0	0	0	1	0	0	0	0	1	0	1	1
ME009-011	0	0	0	0	0	0	1	0	1	1	1	0	0	0	1	1	0	0	0	0	0	0	1	0	0	1	0	0	0	0	1	1	1	1	0	0	1	0	0	0	1	0	0	0	0	0	0	1	1
ME009-012	0	0	0	0	0	0	1	0	1	1	1	0	0	0	0	1	0	0	0	0	0	0	1	0	0	1	0	0	0	0	1	1	1	1	0	0	1	0	0	0	1	0	0	0	0	1	0	1	1
ME009-014	0	0	1	0	0	0	1	0	1	1	1	0	0	1	1	1	0	0	0	0	0	0	1	0	0	1	0	0	0	0	1	1	1	1	0	0	1	0	0	0	1	0	0	0	0	1	0	1	1
ME009-015	0	0	1	0	0	0	1	0	1	1	1	1	0	1	0	1	0	0	0	0	0	1	1	0	0	1	0	0	0	0	0	1	1	1	0	0	1	0	0	0	1	0	0	0	0	1	0	1	1
ME009-016	0	1	1	0	0	0	1	0	1	1	1	0	0	1	1	1	0	0	0	0	1	0	1	0	0	1	0	1	0	1	1	1	1	1	0	1	1	0	0	1	1	0	0	0	1	1	1	1	1
ME009-017	0	1	1	0	0	0	1	0	1	1	1	0	0	1	0	1	0	0	0	0	1	0	1	0	0	1	0	1	0	1	1	1	1	1	0	1	1	0	0	1	0	0	0	0	1	1	1	1	1
ME009-018	0	1	1	0	0	0	1	0	1	1	1	0	0	0	0	1	0	0	0	0	1	0	1	0	0	1	0	1	0	1	0	1	1	1	0	1	1	0	0	1	0	0	0	0	1	1	1	1	1
ME009-027	0	1	0	0	0	0	0	0	1	0	0	0	0	0	0	1	0	0	0	0	1	0	1	0	0	1	0	1	0	1	0	0	1	1	0	1	1	0	0	1	0	0	0	0	1	1	1	1	1
ME009-028	0	1	1	0	0	0	0	0	1	1	1	0	0	1	0	1	0	0	0	0	1	0	1	0	0	1	0	1	0	1	0	1	1	1	0	1	1	0	0	1	0	0	0	0	1	1	1	1	1
NH005-011	0	1	1	0	0	0	1	0	1	1	1	1	0	1	0	1	0	0	0	0	1	0	1	0	0	1	0	1	0	1	0	1	1	1	0	1	1	0	0	1	0	0	0	0	1	1	1	1	1
NH005-012	0	1	1	0	0	0	1	0	1	1	1	0	0	1	0	1	0	0	1	1	1	0	1	0	0	1	0	1	0	1	0	1	1	1	0	1	1	0	0	1	0	0	0	0	1	1	1	1	1
NH005-013	0	1	1	0	0	0	1	0	1	1	1	0	0	1	0	1	0	0	0	0	1	0	1	0	0	1	0	1	0	1	0	1	1	1	0	1	1	0	0	1	0	0	0	0	1	1	1	1	1
NH005-051	0	1	1	0	0	0	1	0	1	1	0	0	0	1	0	1	0	0	0	0	1	0	1	0	0	1	0	1	0	1	0	1	1	1	0	1	1	0	0	1	0	0	0	0	1	1	1	1	1
NH005-052	1	1	1	0	0	0	1	0	1	1	0	0	0	1	0	1	0	0	0	1	1	0	1	0	0	1	0	1	0	1	0	1	1	1	0	1	1	0	0	1	0	0	0	0	1	1	1	1	1
NH005-053	0	1	1	0	0	0	1	0	1	1	1	0	0	1	0	1	0	0	0	0	1	0	1	0	0	1	0	1	0	1	0	1	1	1	0	1	1	0	0	1	0	0	0	0	1	1	1	1	1
NH005-054	0	1	0	0	0	0	0	0	1	0	0	0	0	0	1	1	0	0	0	0	1	0	1	0	0	1	0	1	0	1	0	1	1	1	0	1	1	0	0	1	0	0	0	0	1	1	1	1	1
NH005-055	0	1	1	0	0	0	1	0	1	1	1	0	0	1	0	1	0	0	0	1	1	0	1	0	0	1	0	1	0	1	0	1	1	1	0	1	1	0	0	1	0	0	0	0	1	1	1	1	1
NH012-011	1	1	1	0	1	0	1	0	1	1	1	0	0	1	0	1	0	0	0	0	1	0	1	0	0	1	0	1	0	1	0	1	1	1	0	1	1	0	0	1	0	0	0	0	1	1	1	1	1
NH012-012	0	1	1	0	0	0	1	0	1	1	1	0	0	1	0	1	0	0	0	0	1	0	1	0	0	1	0	1	0	1	0	1	1	1	0	1	1	0	0	1	0	0	0	0	1	1	1	1	1
NH012-013	0	1	1	0	0	0	1	0	1	1	1	0	0	1	0	1	0	0	0	1	1	0	1	0	0	1	0	1	0	1	0	1	1	1	0	1	1	0	0	1	0	0	0	0	1	1	1	1	1
NH012-013-1	0	1	1	0	0	0	1	0	1	1	1	0	0	1	0	1	0	0	0	0	1	0	1	0	0	1	0	1	0	1	0	1	1	1	0	1	1	0	0	1	0	0	0	0	1	1	1	1	1
NH012-014	0	1	1	0	0	0	1	0	1	1	0	0	0	1	0	1	0	0	1	1	1	0	1	0	0	1	0	1	0	1	0	1	1	1	0	1	1	0	0	1	0	0	0	0	1	1	1	1	1
NH012-015	0	1	1	0	0	0	1	0	1	1	1	0	0	1	1	1	0	0	0	1	1	0	1	0	0	1	0	1	0	1	0	1	1	1	0	1	1	0	0	1	0	0	0	0	1	1	1	1	1
NH033-011	0	1	1	0	0	0	1	0	1	1	1	0	0	1	0	1	0	0	1	1	1	0	1	0	0	1	0	1	0	1	0	1	1	1	0	1	1	0	0	1	0	0	0	0	1	1	1	1	1
NH033-012	1	1	1	0	1	0	1	0	1	1	1	1	0	1	1	1	1	1	0	0	1	0	1	0	0	1	0	1	0	1	0	1	1	1	0	1	1	0	0	1	1	0	0	0	1	1	1	1	1
NH033-013	0	1	1	0	1	0	1	0	1	1	1	1	0	1	1	1	0	0	0	0	1	0	1	0	0	1	0	1	0	1	0	1	1	1	0	1	1	0	0	1	0	0	0	0	1	1	1	1	1
NH033-014	0	1	1	0	0	0	1	0	1	1	1	0	0	1	1	1	0	1	0	1	1	0	1	0	0	1	0	1	0	1	0	1	1	1	0	1	1	0	0	1	0	0	0	0	1	1	1	1	1
NH033-015	0	1	1	0	1	0	1	0	1	1	1	0	0	1	1	1	0	1	1	0	1	1	1	1	0	1	0	1	0	1	0	1	1	1	0	1	1	0	0	1	0	0	0	0	1	1	1	1	0
NH303-011	0	1	1	0	0	0	0	0	1	1	1	0	0	1	0	1	0	0	0	1	1	0	1	0	0	1	0	1	0	0	0	1	1	1	0	0	1	0	0	1	0	0	0	0	0	1	1	1	0
NH303-011-1	0	1	1	0	0	0	0	0	1	1	1	0	0	1	0	1	0	0	0	1	1	0	1	0	0	1	0	1	0	0	0	1	1	1	0	0	1	0	0	1	0	0	0	0	0	1	1	1	0
NH303-013	0	1	1	0	0	0	0	0	1	1	0	0	0	1	0	1	0	0	0	1	1	0	1	0	0	1	0	1	0	0	0	1	1	1	0	0	1	0	0	1	0	0	0	0	0	1	1	1	0
NH303-014	0	1	1	0	0	0	0	0	1	1	0	0	0	1	0	1	0	0	0	1	1	0	1	0	0	1	0	1	0	0	0	1	1	1	0	0	1	0	0	1	0	0	0	0	0	1	1	1	0
NH303-015	0	1	1	1	0	0	0	0	1	1	1	0	0	1	0	1	0	0	0	0	1	0	1	0	0	1	0	1	0	0	0	1	1	1	0	0	1	0	1	1	0	0	0	0	0	1	1	1	0
NH304-021	0	1	0	0	0	0	0	0	1	0	0	0	0	0	0	1	0	0	0	0	1	0	1	0	0	1	0	1	0	1	0	0	1	1	0	1	1	0	0	1	0	0	0	0	1	1	1	1	1
NH304-022	0	1	1	0	0	0	1	0	1	1	1	0	0	0	1	1	0	0	0	0	1	0	1	0	0	1	0	1	0	1	0	1	1	1	0	1	1	0	0	1	0	0	0	0	1	1	1	1	1
NH304-024	0	1	1	0	0	0	0	0	1	1	1	0	0	0	0	1	0	0	0	0	1	0	1	0	0	1	0	1	0	1	0	1	1	1	0	1	1	0	0	1	0	0	0	0	1	1	1	1	0
NH306-011	0	1	1	0	0	0	1	0	1	1	0	0	0	1	0	1	0	0	0	1	1	0	1	0	0	1	0	1	0	1	0	1	1	1	0	1	1	0	0	1	0	0	0	0	1	1	1	1	1
NH306-012	0	1	1	0	0	0	1	0	1	1	1	1	0	1	0	1	0	0	0	0	1	0	1	0	0	1	0	1	0	1	0	1	0	1	0	1	1	0	0	1	0	0	0	0	1	1	1	1	1
NH306-013	0	1	1	0	0	0	1	0	1	1	1	0	0	1	1	1	0	0	0	0	1	0	1	0	0	1	0	1	0	1	0	1	1	1	0	1	1	0	0	1	0	0	0	0	1	1	1	1	1
NH306-014	1	1	1	0	0	0	1	0	1	1	1	0	0	1	0	1	0	0	1	1	1	0	1	0	0	1	0	1	0	1	1	1	1	1	0	1	1	0	0	1	1	0	0	0	1	1	1	1	1
NH306-014-1	0	1	1	0	0	0	1	0	1	1	1	1	0	1	0	1	0	0	1	0	1	0	1	0	0	1	0	1	0	1	1	1	1	1	0	1	1	0	0	1	1	0	0	0	1	1	1	1	1
NH306-015	0	1	1	0	0	0	1	0	1	1	1	0	0	1	0	1	0	0	0	0	1	0	1	0	0	1	0	1	0	1	0	1	1	1	0	1	1	0	0	1	0	0	0	0	1	1	1	1	1
NY001-011	0	1	1	0	0	0	1	0	1	1	1	0	0	1	0	1	0	0	0	0	1	0	1	0	0	1	0	1	0	0	0	1	1	1	0	0	1	0	0	1	0	0	0	0	1	1	1	1	0
NY001-012	0	1	1	0	0	0	1	0	1	1	1	1	0	1	0	1	0	0	0	0	1	0	1	0	0	1	0	1	0	0	0	1	1	1	0	0	1	0	0	1	0	0	0	0	1	1	1	1	0
NY001-013	0	1	1	0	0	0	1	0	1	1	1	0	0	1	0	1	0	0	0	0	1	0	1	0	0	1	0	1	0	0	0	1	1	1	0	0	1	0	0	1	0	0	0	0	1	1	1	1	0
NY001-014	0	1	1	0	0	0	1	0	1	0	1	0	0	1	0	1	0	0	0	0	1	0	1	0	0	1	0	1	0	0	1	0	1	1	0	0	1	0	0	1	0	0	0	1	1	1	1	1	0
NY002-011	0	1	0	0	0	0	0	1	1	1	1	1	0	1	0	1	0	0	0	0	1	0	1	0	0	1	0	1	0	1	0	1	1	1	0	0	1	0	0	1	0	0	0	0	1	1	1	1	0
NY002-012	0	1	1	0	0	0	1	0	1	0	1	0	0	1	0	1	0	0	0	0	1	0	1	0	0	1	0	1	0	0	0	1	1	1	1	0	1	0	0	1	0	0	0	0	1	1	1	1	0
NY002-013	0	1	0	0	0	0	0	0	1	0	0	0	0	1	0	1	0	0	0	0	1	0	1	0	0	1	0	1	0	0	0	1	1	1	0	0	1	0	0	1	0	0	0	0	1	1	1	1	0
NY004-055	1	0	1	0	0	0	1	0	1	1	0	0	0	1	0	1	0	0	0	1	0	0	0	0	0	1	0	0	0	0	1	1	1	1	0	0	1	0	0	0	1	1	0	0	0	1	0	0	1
NY102-016	0	1	1	1	1	0	1	0	1	1	1	1	0	1	0	1	0	0	1	0	1	0	1	0	0	1	1	1	0	0	0	0	1	1	1	0	1	0	0	1	1	0	0	0	1	1	1	1	0
NY102-020	0	1	1	0	0	0	0	0	1	0	1	0	0	1	0	1	0	0	1	0	1	0	1	0	0	1	0	1	1	0	0	1	1	1	0	0	1	0	0	1	0	0	0	0	1	1	1	1	0
NY102-17	1	1	1	0	0	0	1	1	1	1	1	0	0	1	0	1	1	0	1	1	1	0	1	0	0	1	0	1	0	0	0	1	1	1	1	0	1	0	0	1	1	0	0	0	1	1	1	1	0
NY102-18	0	1	1	1	1	0	1	1	1	1	1	1	0	1	0	1	0	0	1	0	1	0	1	0	0	1	0	1	0	0	1	1	1	1	1	0	1	0	0	1	1	0	0	0	1	1	1	1	0
NY102-20	0	1	1	0	0	0	1	0	1	1	1	0	0	1	0	1	1	0	1	1	1	0	1	0	0	1	0	1	0	0	1	1	1	1	1	0	1	0	0	1	1	0	0	0	1	1	1	1	0
[truncated: 33 more columns]
